# Supplementary material for: Direct activation of the proton channel by albumin leads to human sperm capacitation and sustained release of inflammatory mediators by neutrophils
Source: Nat Commun. 2021 Jun 22;12:3855. doi: 10.1038/s41467-021-24145-1 (PMC8219737; doi:10.1038/s41467-021-24145-1)
Supplement: Supplementary file 3 — Source Data [file 41467_2021_24145_MOESM3_ESM.xlsx]

## Sheet: Fig. 1a
	1	2	3	4	5	ave	sem
Control	1	1	1	1	1	1	0
Fab	1.1	0.98	0.95	0.89	0.99	0.982	0.0343
Alb	2.8	2.96	3.7	3.2	2.68	3.068	0.1804
C6 + Alb	0.45	0.317	0.7967	0.56	0.302	0.4851	0.091

## Sheet: Fig. 1b
concentration (microM)	1	2	3	4	5	ave	sem
1	1	1	1	1	1	1	0
10	1.35	1.44	1.5226	1.821	2.01	1.6287	0.1239
80	2.8	3.09	2.9801	4.16	3.52	3.31	0.2433
800	6.722	5.95	5.197	6.24	5.56	5.9338	0.2644
1000	7.813	5.3	5.2904	6.42	5.78	6.1207	0.4708

## Sheet: Fig. 1c
Control Data										with Alb
Donor Num.	-80	-60	-40	-20	0	20	40	Vtest (mV)	Donor Num.	-80	-60	-40	-20	0	20	40	Vtest (mV)
1	0.025	infinite	0.0849	0.1155	0.3414	0.6677	1		1	0.0769	infinte	0.301	0.7692	0.8974	0.8769	1
2	0.0313	infinite	0.2227	0.4625	0.5673	0.7813	1		2	0.144	infinite	0.5427	0.7061	0.8161	0.9976	1
3	0.01	infinite	0.2582	0.3877	0.5776	0.9062	1		3	0.0102	infinite	0.3333	0.5167	0.7511	0.8333	1
4	0.0658	infinite	0.1634	0.1974	0.4219	0.5264	1		4	0.0109	infinite	0.3261	0.4804	0.7254	0.9304	1
Mean	0.033	infinite	0.1823	0.2908	0.4771	0.7204	1		Mean	0.0605	infinite	0.3758	0.6181	0.7975	0.9096	1
s.e.m.	0.0118	Indefinite	0.0379	0.0808	0.0575	0.081	0		s.e.m.	0.0319	Indefinite	0.0561	0.0706	0.0384	0.0354	0

## Sheet: Fig. 1d
Alb		concentration (microM)		1	2	3	4	5	6	7	8	9	10	11	12	13		ave	sem
		15		0.145292	0.17959	0.161414	0.153225	0.283336	0.185577	0.156693								0.180732	0.0179391
		45		0.319007	0.158934	0.223211	0.18481	0.221359	0.21449									0.220302	0.02222
		75		0.336811	0.321304	0.318367	0.255863	0.193378	0.204886	0.175696	0.470822	0.396869	0.183017	0.241033	0.216597	0.267376		0.27554	0.0247978
C6 + Alb		concentration (microM)		1	2	3				ave	sem
		15		0.086012	0.11168	0.167994				0.121895	0.0242111
		75		0.084251	0.176298	0.183835				0.148128	0.0320125
Fab		concentration (microM)		1	2	3	4	5		ave	sem
		75		0.128577	0.161771	0.126246	0.128272	0.140357		0.137045	0.00666194

## Sheet: Fig. 1e
Control			1	2	3	4	5	6	7		ave	sem
			0.174342	0.261048	0.12336	0.322267	0.231955	0.173188	0.34368		0.232834	0.0308782
Alb		concentration (microM)	1	2	3	4	5		ave	sem
		15	0.188682	0.220077	0.266024	0.160669	0.227265		0.212543	0.0178802
		45	0.435744	0.313514	0.373385	0.301686	0.314943		0.347854	0.0252688
		75	0.288338	0.69345	0.469298	0.695902			0.536747	0.0983796
C6 + Alb			1	2	3	4		ave	sem
			0.274721	0.20821	0.19523	0.2201		0.224565	0.0230697

## Sheet: Fig. 1f
Non-Cap			1	2	3		ave	sem
			1.55	1.78	3.07		2.13333	0.473016
Cap			1	2	3		ave	sem
			12.35	10.76	11.98		11.6967	0.480359
C6 + Non-Cap			1	2	3		ave	sem
			1.73	2	2.33		2.02	0.173494
Alb		concentration (microM)	1	2	3		ave	sem
		15	4.05	4.65	3.01		3.90333	0.479073
		75	11.36	9.9	9.19		10.15	0.638775
		500	11.34	10.21	10.32		10.6233	0.359738
C6 + Alb			1	2	3		ave	sem
			2.22	2.73	1.46		2.13667	0.368978

## Sheet: Fig. 2a
	1	2	3	ave	sem
Control	1	1.35235	0.871207	1.07452	0.143806
Fab	0.91262	0.731015	1.17018	0.937937	0.127406
Alb	2.52644	2.29389	2.8633	2.56121	0.16529
C6 + Alb	0.298054	0.260923	0.34706	0.302012	0.0249443

## Sheet: Fig. 2b
fMLP			1	2	3	ave	sem
			1	1.02947	0.978837	1.00277	0.010381
Fab + fMLP			1	2	3	ave	sem
			0.837113	0.813291	1.11134	0.920581	0.067618
Alb + fMLP		concentration (microM)	1	2	3	ave	sem
		1	0.827164	1.16401	0.946011	0.979063	0.0697449
		15	1.39577	1.65881	1.11658	1.39039	0.110698
		110	3.76654	4.18835	2.86041	3.6051	0.277008
		450	6.94787	7.49156	6.21008	6.88317	0.262579
C6 + Alb + fMLP			1	2	3	ave	sem
			0.41245	0.364968	0.158873	0.312097	0.0550331

## Sheet: Fig. 2c
fMLP		concentration (microM)	1	2	3	ave	sem
		0.01	1239	1528	2174	1647	276.392
		0.1	1563	1722	1783	1689.33	65.5752
		1	1924	1569	1575	1689.33	117.346
		10	2378	2558	2772	2569.33	113.879
		100	4856	4489	5374	4906.33	256.714
		1000	12843	14123	14355	13773.7	470.128
		10000	12964	14127	15069	14053.3	608.776
Alb		concentration (microM)	1	2	3	ave	sem
		0.01	1593	1621	1843	1685.67	79.0808
		0.1	2145	2389	2934	2489.33	233.224
		1	2793	2919	3278	2996.67	145.293
		10	4178	4332	4632	4380.67	133.298
		100	13112	16040	17693	15615	1339.39
		1000	35725	38351	43366	39147.3	2241.42
		10000	59086	62511	64357	61984.7	1544.2

## Sheet: Fig. 2d
	1	2	3	ave	sem
Control	1	1.24262	0.89257	1.04506	0.103531
Fab	0.773494	1.189	0.974704	0.979067	0.119967
Alb	1.36409	1.55929	1.70795	1.54378	0.0995667
C6 + Alb	1.16356	0.843243	1.12788	1.04489	0.10135

[truncated: 26 more sheets: Fig. 3b, Fig. 3d, Fig. 4b, Fig. 4c, Fig. 4d, Fig. 5c, Fig. 5d, Fig. 5g, Fig. 5h, Fig. 5i, Fig. 5j, Fig. S1a, Fig. S1c, Fig. S1f, Fig. S1g, Fig. S2b, Fig. S3a, Fig. S3b, Fig. S3c, Fig. S5b …]
